# Supplementary material for: ﻿Paucibranchiaglemareci sp. nov. (Annelida, Eunicidae), a new species from the French Atlantic continental shelf
Source: Zookeys. 2025 Mar 18;1232:187–203. doi: 10.3897/zookeys.1232.143944 (PMC11937901; doi:10.3897/zookeys.1232.143944)
Supplement: XML Treatment for Paucibranchia [file zookeys.1232.143944-treatment1.xml]

<!DOCTYPE tp:taxon-treatment
  PUBLIC "-//TaxonX//DTD Taxonomic Treatment Publishing DTD v0 20100105//EN" "tax-treatment-NSO.dtd">
<tp:taxon-treatment xmlns:tp="http://www.plazi.org/taxpub"><tp:treatment-meta><kwd-group><label>Taxon classification</label><kwd>
                <named-content content-type="kingdom">Animalia</named-content>
              </kwd><kwd>
                <named-content content-type="order">Eunicida</named-content>
              </kwd><kwd>
                <named-content content-type="family">Eunicidae</named-content>
              </kwd></kwd-group><mixed-citation publication-type="journal"><person-group><name><surname>Pinsivy</surname><given-names>Lucas</given-names></name><name><surname>Lavesque</surname><given-names>Nicolas</given-names></name><name><surname>Daffe</surname><given-names>Guillemine</given-names></name><name><surname>Daramy</surname><given-names>Flore</given-names></name><name><surname>Hutchings</surname><given-names>Pat</given-names></name></person-group><article-title>﻿<italic><tp:taxon-name><tp:taxon-name-part taxon-name-part-type="genus" reg="Paucibranchia">Paucibranchia</tp:taxon-name-part><tp:taxon-name-part taxon-name-part-type="species" reg="glemareci">glemareci</tp:taxon-name-part></tp:taxon-name></italic> sp. nov. (<tp:taxon-name><tp:taxon-name-part taxon-name-part-type="phylum">Annelida</tp:taxon-name-part></tp:taxon-name>, <tp:taxon-name><tp:taxon-name-part taxon-name-part-type="family">Eunicidae</tp:taxon-name-part></tp:taxon-name>), a new species from the French Atlantic continental shelf</article-title><source>Zookeys</source><day>18</day><month>03</month><year>2025</year><volume>1232</volume><fpage>187</fpage><lpage>203</lpage><pub-id pub-id-type="doi">10.3897/zookeys.1232.143944</pub-id></mixed-citation></tp:treatment-meta><tp:nomenclature><label>﻿Genus</label><tp:taxon-name>
              <object-id xmlns:xlink="http://www.w3.org/1999/xlink" content-type="arpha" xlink:type="simple">D938C3BA-166C-52DE-AE17-462C5AC32F7D</object-id>
              <tp:taxon-name-part taxon-name-part-type="genus" reg="Paucibranchia">Paucibranchia</tp:taxon-name-part>
            </tp:taxon-name><tp:taxon-authority>Molina-Acevedo, 2018</tp:taxon-authority></tp:nomenclature><tp:treatment-sec sec-type="type species" id="SECID0EDWBG"><title>Type species.</title><p><italic><tp:taxon-name><tp:taxon-name-part taxon-name-part-type="genus" reg="Paucibranchia">Paucibranchia</tp:taxon-name-part><tp:taxon-name-part taxon-name-part-type="species" reg="bellii">bellii</tp:taxon-name-part></tp:taxon-name></italic> (Audouin &amp; Milne Edwards, 1833) (type by original designation).</p></tp:treatment-sec></tp:taxon-treatment>
