# Supplementary material for: ﻿Paucibranchiaglemareci sp. nov. (Annelida, Eunicidae), a new species from the French Atlantic continental shelf
Source: Zookeys. 2025 Mar 18;1232:187–203. doi: 10.3897/zookeys.1232.143944 (PMC11937901; doi:10.3897/zookeys.1232.143944)
Supplement: XML Treatment for Paucibranchia glemareci [file zookeys.1232.143944-treatment2.xml]

<!DOCTYPE tp:taxon-treatment
  PUBLIC "-//TaxonX//DTD Taxonomic Treatment Publishing DTD v0 20100105//EN" "tax-treatment-NSO.dtd">
<tp:taxon-treatment xmlns:tp="http://www.plazi.org/taxpub"><tp:treatment-meta><kwd-group><label>Taxon classification</label><kwd>
                <named-content content-type="kingdom">Animalia</named-content>
              </kwd><kwd>
                <named-content content-type="order">Eunicida</named-content>
              </kwd><kwd>
                <named-content content-type="family">Eunicidae</named-content>
              </kwd></kwd-group><mixed-citation publication-type="journal"><person-group><name><surname>Pinsivy</surname><given-names>Lucas</given-names></name><name><surname>Lavesque</surname><given-names>Nicolas</given-names></name><name><surname>Daffe</surname><given-names>Guillemine</given-names></name><name><surname>Daramy</surname><given-names>Flore</given-names></name><name><surname>Hutchings</surname><given-names>Pat</given-names></name></person-group><article-title>﻿<italic><tp:taxon-name><tp:taxon-name-part taxon-name-part-type="genus" reg="Paucibranchia">Paucibranchia</tp:taxon-name-part><tp:taxon-name-part taxon-name-part-type="species" reg="glemareci">glemareci</tp:taxon-name-part></tp:taxon-name></italic> sp. nov. (<tp:taxon-name><tp:taxon-name-part taxon-name-part-type="phylum">Annelida</tp:taxon-name-part></tp:taxon-name>, <tp:taxon-name><tp:taxon-name-part taxon-name-part-type="family">Eunicidae</tp:taxon-name-part></tp:taxon-name>), a new species from the French Atlantic continental shelf</article-title><source>Zookeys</source><day>18</day><month>03</month><year>2025</year><volume>1232</volume><fpage>187</fpage><lpage>203</lpage><pub-id pub-id-type="doi">10.3897/zookeys.1232.143944</pub-id></mixed-citation></tp:treatment-meta><tp:nomenclature><label>﻿</label><tp:taxon-name>
              <object-id xmlns:xlink="http://www.w3.org/1999/xlink" content-type="arpha" xlink:type="simple">4EAC680D-208B-56DA-8ED5-AA1DC8F71899</object-id>
              <tp:taxon-name-part taxon-name-part-type="genus" reg="Paucibranchia">Paucibranchia</tp:taxon-name-part>
              <tp:taxon-name-part taxon-name-part-type="species" reg="glemareci">glemareci</tp:taxon-name-part>
              <object-id xmlns:xlink="http://www.w3.org/1999/xlink" content-type="zoobank" xlink:type="simple">https://zoobank.org/5D00BBF5-7D2A-4821-A913-92864E2394ED</object-id>
            </tp:taxon-name><tp:taxon-status xmlns:xlink="http://www.w3.org/1999/xlink" xlink:type="simple">sp. nov.</tp:taxon-status><xref ref-type="fig" rid="F2">Figs 2</xref><xref ref-type="fig" rid="F3">, 3</xref><xref ref-type="fig" rid="F4">, 4</xref></tp:nomenclature><tp:treatment-sec sec-type="material" id="SECID0EJYBG"><title>Material examined.</title><p><bold><italic>Holotype</italic>.</bold> France – <bold>Bay of Biscay</bold> • “Grande Vasière”; <named-content xmlns:xlink="http://www.w3.org/1999/xlink" content-type="dwc:verbatimCoordinates" xlink:type="simple"><named-content content-type="geo-json" specific-use="{&#34;type&#34;:&#34;Point&#34;,&#34;coordinates&#34;:[-3.750000,46.800000]}" id="NCID0EZYBG" xlink:type="simple">46.800, −3.750</named-content></named-content>; depth 128 m; Sep. 2019; APPEAL ATL 19-2 Campaign; station FLLD2; Hamon grab; <named-content xmlns:xlink="http://www.w3.org/1999/xlink" content-type="dwc:institutional_code" xlink:title="Muséum national d’Histoire naturelle, Paris, France" xlink:href="http://grbio.org/institution/museum-national-dhistoire-naturelle-2" xlink:type="simple">MNHN</named-content>-IA 2000-2112 <bold><italic>Paratypes</italic>.</bold> France – <bold>Bay of Biscay</bold> • 3 specimens; same collection data as for the holotype; <named-content xmlns:xlink="http://www.w3.org/1999/xlink" content-type="dwc:institutional_code" xlink:title="Muséum national d’Histoire naturelle, Paris, France" xlink:href="http://grbio.org/institution/museum-national-dhistoire-naturelle-2" xlink:type="simple">MNHN</named-content>-IA 2000-2113 and <named-content xmlns:xlink="http://www.w3.org/1999/xlink" content-type="dwc:institutional_code" xlink:title="Muséum national d’Histoire naturelle, Paris, France" xlink:href="http://grbio.org/institution/museum-national-dhistoire-naturelle-2" xlink:type="simple">MNHN</named-content>-IA 2000-2114, <named-content xmlns:xlink="http://www.w3.org/1999/xlink" content-type="dwc:institutional_code" xlink:title="Australian Museum, Sydney, Australia" xlink:href="http://grbio.org/institution/australian-museum" xlink:type="simple">AM</named-content> W.55320 • 1 spec.; “Grande Vasière”; <named-content xmlns:xlink="http://www.w3.org/1999/xlink" content-type="dwc:verbatimCoordinates" xlink:type="simple"><named-content content-type="geo-json" specific-use="{&#34;type&#34;:&#34;Point&#34;,&#34;coordinates&#34;:[-3.910000,47.116000]}" id="NCID0E2ZBG" xlink:type="simple">47.116, −3.910</named-content></named-content>; depth 116 m; Sep. 2019; APPEAL ATL 19-2 Campaign; stn FLLC3; Hamon grab; <named-content xmlns:xlink="http://www.w3.org/1999/xlink" content-type="dwc:institutional_code" xlink:title="Muséum national d’Histoire naturelle, Paris, France" xlink:href="http://grbio.org/institution/museum-national-dhistoire-naturelle-2" xlink:type="simple">MNHN</named-content>-IA 2000-2115 • 1 spec.; “Grande Vasière”; <named-content xmlns:xlink="http://www.w3.org/1999/xlink" content-type="dwc:verbatimCoordinates" xlink:type="simple"><named-content content-type="geo-json" specific-use="{&#34;type&#34;:&#34;Point&#34;,&#34;coordinates&#34;:[-3.480000,46.940000]}" id="NCID0EI1BG" xlink:type="simple">46.940, −3.480</named-content></named-content>; depth 109 m; Sep. 2019; APPEAL ATL 19-2 Campaign; stn FLLBB1; Hamon grab; <named-content xmlns:xlink="http://www.w3.org/1999/xlink" content-type="dwc:institutional_code" xlink:title="Muséum national d’Histoire naturelle, Paris, France" xlink:href="http://grbio.org/institution/museum-national-dhistoire-naturelle-2" xlink:type="simple">MNHN</named-content>-IA 2000-2116 • 1 spec.; “Grande Vasière”; <named-content xmlns:xlink="http://www.w3.org/1999/xlink" content-type="dwc:verbatimCoordinates" xlink:type="simple"><named-content content-type="geo-json" specific-use="{&#34;type&#34;:&#34;Point&#34;,&#34;coordinates&#34;:[-3.587000,47.150000]}" id="NCID0EV1BG" xlink:type="simple">47.150, −3.587</named-content></named-content>; depth 101 m; May 2019; APPEAL ATL 19-1 Campaign; stn 5880; Rallier du Baty dredge; <named-content xmlns:xlink="http://www.w3.org/1999/xlink" content-type="dwc:institutional_code" xlink:title="Muséum national d’Histoire naturelle, Paris, France" xlink:href="http://grbio.org/institution/museum-national-dhistoire-naturelle-2" xlink:type="simple">MNHN</named-content>-IA 2000-2117 • 1 spec. (mounted for SEM); same data as for <named-content xmlns:xlink="http://www.w3.org/1999/xlink" content-type="dwc:institutional_code" xlink:title="Muséum national d’Histoire naturelle, Paris, France" xlink:href="http://grbio.org/institution/museum-national-dhistoire-naturelle-2" xlink:type="simple">MNHN</named-content>-IA 2000-2117; <named-content xmlns:xlink="http://www.w3.org/1999/xlink" content-type="dwc:institutional_code" xlink:title="Australian Museum, Sydney, Australia" xlink:href="http://grbio.org/institution/australian-museum" xlink:type="simple">AM</named-content> W.55323.</p></tp:treatment-sec><tp:treatment-sec sec-type="material" id="SECID0EJ2BG"><title>Additional material for molecular analyses.</title><p><italic><tp:taxon-name><tp:taxon-name-part taxon-name-part-type="genus" reg="Paucibranchia">Paucibranchia</tp:taxon-name-part><tp:taxon-name-part taxon-name-part-type="species" reg="glemareci">glemareci</tp:taxon-name-part></tp:taxon-name></italic> sp. nov. France – <bold>Bay of Biscay</bold> • 1 spec.; “Grande Vasière”; <named-content xmlns:xlink="http://www.w3.org/1999/xlink" content-type="dwc:verbatimCoordinates" xlink:type="simple"><named-content content-type="geo-json" specific-use="{&#34;type&#34;:&#34;Point&#34;,&#34;coordinates&#34;:[-4.540000,47.514000]}" id="NCID0E62BG" xlink:type="simple">47.514, −4.540</named-content></named-content>; depth 112 m; Oct. 2022; EVHOE 2022 Campaign; stn A1470; Rallier du Baty dredge; GenBank no: <ext-link xmlns:xlink="http://www.w3.org/1999/xlink" ext-link-type="gen" xlink:href="PV021094" xlink:type="simple">PV021094</ext-link> (COI); <abbrev xmlns:xlink="http://www.w3.org/1999/xlink" content-type="institution" xlink:title="Station Marine d’Arcachon, Arcachon, France" id="ABBRID0EJ3BG" xlink:type="simple">SMA</abbrev>-NL298 <italic><tp:taxon-name><tp:taxon-name-part taxon-name-part-type="genus" reg="Paucibranchia">Paucibranchia</tp:taxon-name-part><tp:taxon-name-part taxon-name-part-type="species" reg="bellii">bellii</tp:taxon-name-part></tp:taxon-name></italic>. France – <bold>Brittany</bold> • 1 spec.; Morlaix Bay, Pierre Noire; <named-content xmlns:xlink="http://www.w3.org/1999/xlink" content-type="dwc:verbatimCoordinates" xlink:type="simple"><named-content content-type="geo-json" specific-use="{&#34;type&#34;:&#34;Point&#34;,&#34;coordinates&#34;:[-3.866000,48.708000]}" id="NCID0E53BG" xlink:type="simple">48.708, −3.866</named-content></named-content>; depth 17 m; Feb. 2023; Céline Houbin leg.; Van Veen grab; GenBank no: <ext-link xmlns:xlink="http://www.w3.org/1999/xlink" ext-link-type="gen" xlink:href="PV019095" xlink:type="simple">PV019095</ext-link> (COI); <abbrev xmlns:xlink="http://www.w3.org/1999/xlink" content-type="institution" xlink:title="Station Marine d’Arcachon, Arcachon, France" id="ABBRID0EI4BG" xlink:type="simple">SMA</abbrev>-NL194 • 2 specs; Brignogan; <named-content xmlns:xlink="http://www.w3.org/1999/xlink" content-type="dwc:verbatimCoordinates" xlink:type="simple"><named-content content-type="geo-json" specific-use="{&#34;type&#34;:&#34;Point&#34;,&#34;coordinates&#34;:[-4.321000,48.673000]}" id="NCID0EQ4BG" xlink:type="simple">48.673, −4.321</named-content></named-content>; Intertidal; Mar. 2023; Jacques Grall leg.; Hand corer; GenBank no: <ext-link xmlns:xlink="http://www.w3.org/1999/xlink" ext-link-type="gen" xlink:href="PV019094" xlink:type="simple">PV019094</ext-link>, <ext-link xmlns:xlink="http://www.w3.org/1999/xlink" ext-link-type="gen" xlink:href="PV019092" xlink:type="simple">PV019092</ext-link> (COI); <abbrev xmlns:xlink="http://www.w3.org/1999/xlink" content-type="institution" xlink:title="Station Marine d’Arcachon, Arcachon, France" id="ABBRID0E64BG" xlink:type="simple">SMA</abbrev>-NL192 and <abbrev xmlns:xlink="http://www.w3.org/1999/xlink" content-type="institution" xlink:title="Station Marine d’Arcachon, Arcachon, France" id="ABBRID0EE5BG" xlink:type="simple">SMA</abbrev>-NL183 • 1 spec.; Brest, “du Château” harbour; <named-content xmlns:xlink="http://www.w3.org/1999/xlink" content-type="dwc:verbatimCoordinates" xlink:type="simple"><named-content content-type="geo-json" specific-use="{&#34;type&#34;:&#34;Point&#34;,&#34;coordinates&#34;:[-4.488000,48.378000]}" id="NCID0EM5BG" xlink:type="simple">48.378, −4.488</named-content></named-content>; depth 5 m; Jul. 2022; Vincent Le Garrec leg.; Day grab; GenBank no: <ext-link xmlns:xlink="http://www.w3.org/1999/xlink" ext-link-type="gen" xlink:href="PV019093" xlink:type="simple">PV019093</ext-link> (COI); <abbrev xmlns:xlink="http://www.w3.org/1999/xlink" content-type="institution" xlink:title="Station Marine d’Arcachon, Arcachon, France" id="ABBRID0EW5BG" xlink:type="simple">SMA</abbrev>-NL185.</p></tp:treatment-sec><tp:treatment-sec sec-type="diagnosis" id="SECID0E25BG"><title>Diagnosis.</title><p>Prostomium anteriorly rounded with ventral sulcus. Five prostomial appendages arranged in an arc on posterior margin of prostomium. Eyes present, round and dark. Maxillary formula: 1+1, 8+9(8), 9+0, 5(6)+10, 1+1. Branchiae pectinate, present from chaetiger 14–16 to 31–33 with 8–13 long filaments. Dorsal cirri always well developed, slightly longer but thinner in postbranchial chaetigers. Ventral cirri shorter than dorsal cirri, bluntly triangular in pre-branchial region, becoming bluntly conical and thinner through the body. Postchaetal lobes well developed in anterior part of body, becoming inconspicuous from about chaetiger 45 onwards. Three or four light brown aciculae in prebranchial chaetigers, decreasing to two in anterior part of branchial region and to one thereafter. Subacicular hooks light brown, bidentate, commencing from chaetiger 33–37 and present in all following chaetigers; most often one per chaetiger but sometimes two in posterior part of body. Compound chaetae all bidentate falcigers, with two sizes of blades, short ones about 50 µm, long ones about 90 µm. One type of pectinate chaetae identified: narrow, isodont with 2–5 long and slender internal teeth. Posterior pectinate chaetae, if different, unknown. Pygidium unknown.</p></tp:treatment-sec><tp:treatment-sec sec-type="description" id="SECID0EA6BG"><title>Description</title><p>(based on holotype, with variation in parentheses for paratypes). Specimens fixed in alcohol whitish, specimens fixed in formalin pinkish with reddish spots on prostomium, ventrum, parapodia, dorsal cirri, and lateral parts of dorsum (Fig. <xref ref-type="fig" rid="F2">2B, C</xref>). All specimens incomplete, holotype with 60 chaetigers (longest paratype with about 90 chaetigers), about 26 mm (13.3–47.5 mm) long, 1.9 mm (1.0–2.5 mm) wide at chaetiger 10, including parapodia. Body round in cross section anteriorly (about chaetiger 7–8), dorsoventrally flattened thereafter.</p><fig id="F2" position="float" orientation="portrait"><object-id xmlns:xlink="http://www.w3.org/1999/xlink" content-type="doi" xlink:type="simple">10.3897/zookeys.1232.143944.figure2</object-id><object-id xmlns:xlink="http://www.w3.org/1999/xlink" content-type="arpha" xlink:type="simple">79A22F9E-EEF6-50F6-9BD4-6ED31E2DF771</object-id><label>Figure 2.</label><caption><p><italic><tp:taxon-name><tp:taxon-name-part taxon-name-part-type="genus" reg="Paucibranchia">Paucibranchia</tp:taxon-name-part><tp:taxon-name-part taxon-name-part-type="species" reg="glemareci">glemareci</tp:taxon-name-part></tp:taxon-name></italic> sp. nov. paratype <named-content xmlns:xlink="http://www.w3.org/1999/xlink" content-type="dwc:institutional_code" xlink:title="Muséum national d’Histoire naturelle, Paris, France" xlink:href="http://grbio.org/institution/museum-national-dhistoire-naturelle-2" xlink:type="simple">MNHN</named-content>-IA 2000-2113 (<bold>A, C, D</bold>), holotype <named-content xmlns:xlink="http://www.w3.org/1999/xlink" content-type="dwc:institutional_code" xlink:title="Muséum national d’Histoire naturelle, Paris, France" xlink:href="http://grbio.org/institution/museum-national-dhistoire-naturelle-2" xlink:type="simple">MNHN</named-content>-IA 2000-2112 (<bold>B</bold>) <bold>A</bold> anterior end, dorsal view <bold>B</bold> anterior end, dorsal view <bold>C</bold> branchial chaetigers, dorsal view <bold>D</bold> anterior end, ventral view. Abbreviations: Ey, eyes.</p></caption><graphic xmlns:xlink="http://www.w3.org/1999/xlink" xlink:href="zookeys-1232-187_article-143944__-g002.jpg" position="float" orientation="portrait" xlink:type="simple" id="oo_1284091.jpg"><uri content-type="original_file" xlink:type="simple">https://binary.pensoft.net/fig/1284091</uri></graphic></fig><p>Prostomium anteriorly rounded (slightly conical), without dorsal median sulcus, ventral sulcus deep (Figs <xref ref-type="fig" rid="F2">2A–D</xref>, <xref ref-type="fig" rid="F4">4A, B</xref>). Palps and antennae arranged in an arc on posterior margin of prostomium. Median antenna isolated by gap from lateral antennae and palps. Median antenna longer than lateral ones, lateral antennae longer than palps, antennae much longer and palps slightly longer (same size) than prostomium (Figs <xref ref-type="fig" rid="F2">2B</xref>, <xref ref-type="fig" rid="F4">4A</xref>). Median antenna reaching chaetiger 3 (2), lateral antennae end of chaetiger 1 (end of second peristomial ring) and palps second peristomial ring (end of first peristomial ring) (Figs <xref ref-type="fig" rid="F2">2B</xref>, <xref ref-type="fig" rid="F4">4A</xref>). Ceratostyles and palpostyles slender and tapering, with indistinct cylindrical articulations. Ceratophores and palpophores indistinct. Eyes present, one pair, rounded, black, situated at posterior base of palps and lateral to lateral antennae (Fig. <xref ref-type="fig" rid="F2">2B</xref>). Separation between both peristomial rings distinct on all sides. First peristomial ring as long as second one dorsally (1½ × as long as second one), twice as long laterally (Figs <xref ref-type="fig" rid="F2">2B</xref>, <xref ref-type="fig" rid="F4">4A</xref>). Anterior dorsal margin of first peristomial ring forming convoluting collar on holotype and most paratypes (Fig. <xref ref-type="fig" rid="F2">2B</xref>). Some small specimens (non-type), less than 1 mm wide, lacking palps.</p><p>Maxillary formula as follows: MF = 1+1, 8+9(8), 9+0, 5(6)+10, 1+1, MVI absent (Fig. <xref ref-type="fig" rid="F3">3E</xref>). Maxillary carrier approximately 2× shorter than MI, rectangular anteriorly, triangular posteriorly, with a pair of rounded wings situated at posterolateral margins. MI forceps-like, without attachment lamellae, with falcal arch developed, rounded; with outer edge of base straight and with curvature in basal inner edge where base of maxillae II is supported. Closing system approximately 5× shorter than MI. MII without attachment lamella but with small basal ligament, teeth triangular, distributed on half of plate length. MIII, single, longer than left MIV, slightly curved, with equal-sized triangular teeth, without attachment lamella but with small basal ligament. Left MIV short (less than half length of right MIV), attachment lamella dark, 2× shorter than corresponding MIV, subtriangular. Right MIV long, with teeth triangular, decreasing in size posteriorly; attachment lamella oval, 3× shorter than corresponding MIV, dark. MV, paired, longer than high, whitish (Fig. <xref ref-type="fig" rid="F3">3E</xref>). Mandibles light brown, with concentric stripes; longer than MI; cutting plates whitish (Fig. <xref ref-type="fig" rid="F3">3F</xref>).</p><fig id="F3" position="float" orientation="portrait"><object-id xmlns:xlink="http://www.w3.org/1999/xlink" content-type="doi" xlink:type="simple">10.3897/zookeys.1232.143944.figure3</object-id><object-id xmlns:xlink="http://www.w3.org/1999/xlink" content-type="arpha" xlink:type="simple">574234EF-64A7-53F5-AEDA-773EEF931FEE</object-id><label>Figure 3.</label><caption><p><italic><tp:taxon-name><tp:taxon-name-part taxon-name-part-type="genus" reg="Paucibranchia">Paucibranchia</tp:taxon-name-part><tp:taxon-name-part taxon-name-part-type="species" reg="glemareci">glemareci</tp:taxon-name-part></tp:taxon-name></italic> sp. nov. paratype <named-content xmlns:xlink="http://www.w3.org/1999/xlink" content-type="dwc:institutional_code" xlink:title="Muséum national d’Histoire naturelle, Paris, France" xlink:href="http://grbio.org/institution/museum-national-dhistoire-naturelle-2" xlink:type="simple">MNHN</named-content>-IA 2000-2116 (<bold>A, D</bold>), paratype <named-content xmlns:xlink="http://www.w3.org/1999/xlink" content-type="dwc:institutional_code" xlink:title="Muséum national d’Histoire naturelle, Paris, France" xlink:href="http://grbio.org/institution/museum-national-dhistoire-naturelle-2" xlink:type="simple">MNHN</named-content>-IA 2000-2114 (<bold>B, C, E, F</bold>) <bold>A</bold> parapodia from chaetiger 10 <bold>B</bold> parapodia from chaetiger 22 <bold>C</bold> parapodia from chaetiger 40 <bold>D</bold> parapodia from chaetiger 87 <bold>E</bold> maxilla, dorsal view <bold>F</bold> mandibles, dorsal view. Abbreviations: Ac, acicula; Dc, dorsal cirri; Sah, sub-acicular hook; Vc, ventral cirri.</p></caption><graphic xmlns:xlink="http://www.w3.org/1999/xlink" xlink:href="zookeys-1232-187_article-143944__-g003.jpg" position="float" orientation="portrait" xlink:type="simple" id="oo_1284092.jpg"><uri content-type="original_file" xlink:type="simple">https://binary.pensoft.net/fig/1284092</uri></graphic></fig><fig id="F4" position="float" orientation="portrait"><object-id xmlns:xlink="http://www.w3.org/1999/xlink" content-type="doi" xlink:type="simple">10.3897/zookeys.1232.143944.figure4</object-id><object-id xmlns:xlink="http://www.w3.org/1999/xlink" content-type="arpha" xlink:type="simple">7F481315-7606-5F43-A3BC-9664E46A7CC6</object-id><label>Figure 4.</label><caption><p><italic><tp:taxon-name><tp:taxon-name-part taxon-name-part-type="genus" reg="Paucibranchia">Paucibranchia</tp:taxon-name-part><tp:taxon-name-part taxon-name-part-type="species" reg="glemareci">glemareci</tp:taxon-name-part></tp:taxon-name></italic> sp. nov. paratype <named-content xmlns:xlink="http://www.w3.org/1999/xlink" content-type="dwc:institutional_code" xlink:title="Australian Museum, Sydney, Australia" xlink:href="http://grbio.org/institution/australian-museum" xlink:type="simple">AM</named-content> W.55323, SEM <bold>A</bold> anterior end, dorsal view <bold>B</bold> anterior end, ventral view <bold>C</bold> compound falcigers, chaetiger 9 <bold>D</bold> parapodia, chaetiger 47 <bold>E</bold> pectinate chaetae, chaetiger 6 <bold>F</bold> pectinate chaetae, chaetiger 2. Abbreviations: Cfal, compound falciger; Li, limbate chaetae; Pect, pectinate chaetae; Sah, Sub-acicular hook.</p></caption><graphic xmlns:xlink="http://www.w3.org/1999/xlink" xlink:href="zookeys-1232-187_article-143944__-g004.jpg" position="float" orientation="portrait" xlink:type="simple" id="oo_1284093.jpg"><uri content-type="original_file" xlink:type="simple">https://binary.pensoft.net/fig/1284093</uri></graphic></fig><p>First three parapodia smallest; most developed from chaetiger 4 to end of branchial chaetigers, following ones becoming gradually smaller (Fig. <xref ref-type="fig" rid="F3">3A–D</xref>). Prechaetal lobes as transverse fold in all chaetigers. Postchaetal lobes well developed until end of branchial chaetigers, bluntly triangular in first 9–10 chaetigers, becoming conical, longer and thinner through branchial region, then decreasing in size, becoming inconspicuous from about chaetiger 45. Dorsal cirri conical, tapering, becoming slender and longer from first chaetiger to end of branchial region, then filiform until end of body. Dorsal cirri slightly longer in post-branchial region than in pre-branchial chaetigers. Ventral cirri shorter than dorsal cirri, bluntly triangular in pre-branchial region, becoming bluntly conical and thinner throughout body (Fig. <xref ref-type="fig" rid="F3">3A–D</xref>).</p><p>Branchiae pectinate, commencing from chaetiger 16 (14–15) continuing for a limited number of segments, until chaetiger 32 (31–33); with 8–13 long filaments; branchial filament about 1.5× longer than dorsal cirri where best developed (Figs <xref ref-type="fig" rid="F2">2C</xref>, <xref ref-type="fig" rid="F3">3B</xref>). Smaller specimens (non-type) have branchiae starting earlier and less numerous (from chaetiger 11 to 20 for a specimen 0.8 mm wide).</p><p>Aciculae light brown with paler blunt tips, three or four aciculae on pre-branchial chaetigers, two on anterior part of branchial region, and one from mid part of branchial region and following chaetigers; some posterior chaetigers with two aciculae. Supra-acicular chaetae with limbate capillaries and pectinates; capillaries present from first chaetiger to posterior ones, numbering up to 15 in anterior chaetigers and up to five in posteriormost chaetigers (Fig. <xref ref-type="fig" rid="F4">4C, D</xref>). One type of pectinate chaetae identified: narrow, isodont with 2–5 long and slender internal teeth; inner teeth with terminal filaments; outer teeth longer, but of different length (Fig. <xref ref-type="fig" rid="F4">4E, F</xref>), anterior body with two or three pectinate chaetae by parapodium, mid-body chaetigers with one chaeta, not seen posteriorly (but longest paratype with most of posterior chaetae broken). Subacicular chaetae including compound falcigers and subacicular hooks, compound spinigers absent (Fig. <xref ref-type="fig" rid="F4">4C, D</xref>). Compound falcigers bidentate, with two sizes of blades, short ones about 50 µm, long ones about 90 µm, commencing from first chaetiger to posterior part, with more than 30 chaetae within parapodium in anterior part, with about seven chaetae in mid-body and four or five on last chaetigers (Fig. <xref ref-type="fig" rid="F4">4C, D</xref>). Subacicular hooks (<abbrev xmlns:xlink="http://www.w3.org/1999/xlink" xlink:title="Subacicular hooks" id="ABBRID0ESGAI" xlink:type="simple">SAH</abbrev>) light brown, bidentate, commencing from chaetiger 35 (33–37) and present in all chaetigers thereafter, ventral to bundle of falcigers, generally one per parapodium; few posterior chaetigers with two hooks (Fig. <xref ref-type="fig" rid="F4">4D</xref>). Smaller specimens (non-type) have <abbrev xmlns:xlink="http://www.w3.org/1999/xlink" xlink:title="Subacicular hooks" id="ABBRID0E1GAI" xlink:type="simple">SAH</abbrev> starting earlier (at 19<sup>th</sup> chaetiger for a specimen of 0.6 mm wide and at 29<sup>th</sup> for a specimen 0.8 mm wide).</p><p>Pygidium unknown.</p></tp:treatment-sec><tp:treatment-sec sec-type="etymology" id="SECID0EDHAI"><title>Etymology.</title><p>This species is named after Michel Glemarec for his major contribution to the ecology of the Grande Vasière and the taxonomy of polychaetes.</p></tp:treatment-sec><tp:treatment-sec sec-type="type locality" id="SECID0EIHAI"><title>Type locality.</title><p>Northeastern Atlantic Ocean, Bay of Biscay, “Grande Vasière”, Station FLLD2 (<named-content xmlns:xlink="http://www.w3.org/1999/xlink" content-type="dwc:verbatimCoordinates" xlink:type="simple"><named-content content-type="geo-json" specific-use="{&#34;type&#34;:&#34;Point&#34;,&#34;coordinates&#34;:[-3.750000,46.800000]}" id="NCID0ERHAI" xlink:type="simple">46.800, −3.750</named-content></named-content>, 128 m depth).</p></tp:treatment-sec><tp:treatment-sec sec-type="distribution" id="SECID0EWHAI"><title>Distribution.</title><p>Known from the “Grande Vasière” area.</p></tp:treatment-sec><tp:treatment-sec sec-type="habitat" id="SECID0E2HAI"><title>Habitat.</title><p>Fine sands to muddy sands, between 100 and 130 m depth.</p></tp:treatment-sec><tp:treatment-sec sec-type="remarks" id="SECID0EAIAI"><title>Remarks.</title><p><italic><tp:taxon-name><tp:taxon-name-part taxon-name-part-type="genus" reg="Paucibranchia">Paucibranchia</tp:taxon-name-part><tp:taxon-name-part taxon-name-part-type="species" reg="glemareci">glemareci</tp:taxon-name-part></tp:taxon-name></italic> sp. nov. is easily distinguished from other species described from Europe by the presence of compound falcigers and the absence of compound spinigers. It is, however, very close to <italic><tp:taxon-name><tp:taxon-name-part taxon-name-part-type="genus" reg="Paucibranchia">P.</tp:taxon-name-part><tp:taxon-name-part taxon-name-part-type="species" reg="adenensis">adenensis</tp:taxon-name-part></tp:taxon-name></italic> (Gravier, 1900), described from Yemen and (questionably) later reported from the Mediterranean Sea (<xref ref-type="bibr" rid="B16">Katsiaras et al. 2014</xref>; <xref ref-type="bibr" rid="B15">Katsiaras 2021</xref>; <xref ref-type="bibr" rid="B39">Rousou et al. 2023</xref>; <xref ref-type="bibr" rid="B19">Langeneck et al. 2024</xref>). These two species share the presence of rounded eyes, only falcigerous compound chaetae, same branchial distribution and similar looking bidentate sub-acicular hooks. They can however be separated based on morphological characters. According to the redescription of <italic><tp:taxon-name><tp:taxon-name-part taxon-name-part-type="genus" reg="Paucibranchia">P.</tp:taxon-name-part><tp:taxon-name-part taxon-name-part-type="species" reg="adenensis">adenensis</tp:taxon-name-part></tp:taxon-name></italic> by <xref ref-type="bibr" rid="B31">Molina-Acevedo (2018)</xref>, <italic><tp:taxon-name><tp:taxon-name-part taxon-name-part-type="genus" reg="Paucibranchia">P.</tp:taxon-name-part><tp:taxon-name-part taxon-name-part-type="species" reg="glemareci">glemareci</tp:taxon-name-part></tp:taxon-name></italic> sp. nov. differs by its maxillary formula (1+1, 8+9(8), 9+0, 5(6)+10, 1+1) versus (1+1, 7(8)+7(8), 6(7)+0, 4(5)+7(8-9), 1+1) for <italic><tp:taxon-name><tp:taxon-name-part taxon-name-part-type="genus" reg="Paucibranchia">P.</tp:taxon-name-part><tp:taxon-name-part taxon-name-part-type="species" reg="adenensis">adenensis</tp:taxon-name-part></tp:taxon-name></italic>, the number of aciculae on prebranchial chaetigers (up to four for <italic><tp:taxon-name><tp:taxon-name-part taxon-name-part-type="genus" reg="Paucibranchia">P.</tp:taxon-name-part><tp:taxon-name-part taxon-name-part-type="species" reg="glemareci">glemareci</tp:taxon-name-part></tp:taxon-name></italic> sp. nov. versus up to two for <italic><tp:taxon-name><tp:taxon-name-part taxon-name-part-type="genus" reg="Paucibranchia">P.</tp:taxon-name-part><tp:taxon-name-part taxon-name-part-type="species" reg="adenensis">adenensis</tp:taxon-name-part></tp:taxon-name></italic>) and shorter blades on anterior compound falcigers (50 and 90 µm for <italic><tp:taxon-name><tp:taxon-name-part taxon-name-part-type="genus" reg="Paucibranchia">P.</tp:taxon-name-part><tp:taxon-name-part taxon-name-part-type="species" reg="glemareci">glemareci</tp:taxon-name-part></tp:taxon-name></italic> sp. nov. versus 90 and 105 µm for <italic><tp:taxon-name><tp:taxon-name-part taxon-name-part-type="genus" reg="Paucibranchia">P.</tp:taxon-name-part><tp:taxon-name-part taxon-name-part-type="species" reg="adenensis">adenensis</tp:taxon-name-part></tp:taxon-name></italic>). Moreover, both species appear to have a different colouration after fixation; <italic><tp:taxon-name><tp:taxon-name-part taxon-name-part-type="genus" reg="Paucibranchia">P.</tp:taxon-name-part><tp:taxon-name-part taxon-name-part-type="species" reg="glemareci">glemareci</tp:taxon-name-part></tp:taxon-name></italic> sp. nov. presents reddish spots on most specimens, but never brown colouration as observed on some non-type specimens of <italic><tp:taxon-name><tp:taxon-name-part taxon-name-part-type="genus" reg="Paucibranchia">P.</tp:taxon-name-part><tp:taxon-name-part taxon-name-part-type="species" reg="adenensis">adenensis</tp:taxon-name-part></tp:taxon-name></italic> by <xref ref-type="bibr" rid="B31">Molina-Acevedo (2018)</xref>.</p><p>Worldwide, <italic><tp:taxon-name><tp:taxon-name-part taxon-name-part-type="genus" reg="Paucibranchia">P.</tp:taxon-name-part><tp:taxon-name-part taxon-name-part-type="species" reg="glemareci">glemareci</tp:taxon-name-part></tp:taxon-name></italic> sp. nov. shares the absence of compound spinigers with <italic><tp:taxon-name><tp:taxon-name-part taxon-name-part-type="genus" reg="Paucibranchia">P.</tp:taxon-name-part><tp:taxon-name-part taxon-name-part-type="species" reg="conferta">conferta</tp:taxon-name-part></tp:taxon-name></italic> (Moore, 1911), <italic><tp:taxon-name><tp:taxon-name-part taxon-name-part-type="genus" reg="Paucibranchia">P.</tp:taxon-name-part><tp:taxon-name-part taxon-name-part-type="species" reg="gathofi">gathofi</tp:taxon-name-part></tp:taxon-name></italic> Molina-Acevedo, 2018, <italic><tp:taxon-name><tp:taxon-name-part taxon-name-part-type="genus" reg="Paucibranchia">P.</tp:taxon-name-part><tp:taxon-name-part taxon-name-part-type="species" reg="gemmata">gemmata</tp:taxon-name-part></tp:taxon-name></italic> (Mohammad, 1973), <italic><tp:taxon-name><tp:taxon-name-part taxon-name-part-type="genus" reg="Paucibranchia">P.</tp:taxon-name-part><tp:taxon-name-part taxon-name-part-type="species" reg="miroi">miroi</tp:taxon-name-part></tp:taxon-name></italic> Molina-Acevedo, 2018, <italic><tp:taxon-name><tp:taxon-name-part taxon-name-part-type="genus" reg="Paucibranchia">P.</tp:taxon-name-part><tp:taxon-name-part taxon-name-part-type="species" reg="patriciae">patriciae</tp:taxon-name-part></tp:taxon-name></italic> Molina-Acevedo, 2018, <italic><tp:taxon-name><tp:taxon-name-part taxon-name-part-type="genus" reg="Paucibranchia">P.</tp:taxon-name-part><tp:taxon-name-part taxon-name-part-type="species" reg="purcellana">purcellana</tp:taxon-name-part></tp:taxon-name></italic> (Willey, 1904), <italic><tp:taxon-name><tp:taxon-name-part taxon-name-part-type="genus" reg="Paucibranchia">P.</tp:taxon-name-part><tp:taxon-name-part taxon-name-part-type="species" reg="triantennata">triantennata</tp:taxon-name-part></tp:taxon-name></italic> Kim, Soh &amp; Jeong, 2022 and with an undescribed species (<italic><tp:taxon-name><tp:taxon-name-part taxon-name-part-type="genus" reg="Paucibranchia">Paucibranchia</tp:taxon-name-part></tp:taxon-name></italic> sp. 2 of <xref ref-type="bibr" rid="B31">Molina-Acevedo 2018</xref>). However, it differs from <italic><tp:taxon-name><tp:taxon-name-part taxon-name-part-type="genus" reg="Paucibranchia">P.</tp:taxon-name-part><tp:taxon-name-part taxon-name-part-type="species" reg="conferta">conferta</tp:taxon-name-part></tp:taxon-name></italic>, <italic><tp:taxon-name><tp:taxon-name-part taxon-name-part-type="genus" reg="Paucibranchia">P.</tp:taxon-name-part><tp:taxon-name-part taxon-name-part-type="species" reg="gemmata">gemmata</tp:taxon-name-part></tp:taxon-name></italic>, <italic><tp:taxon-name><tp:taxon-name-part taxon-name-part-type="genus" reg="Paucibranchia">P.</tp:taxon-name-part><tp:taxon-name-part taxon-name-part-type="species" reg="miroi">miroi</tp:taxon-name-part></tp:taxon-name></italic>, <italic><tp:taxon-name><tp:taxon-name-part taxon-name-part-type="genus" reg="Paucibranchia">P.</tp:taxon-name-part><tp:taxon-name-part taxon-name-part-type="species" reg="patriciae">patriciae</tp:taxon-name-part></tp:taxon-name></italic>, <italic><tp:taxon-name><tp:taxon-name-part taxon-name-part-type="genus" reg="Paucibranchia">P.</tp:taxon-name-part><tp:taxon-name-part taxon-name-part-type="species" reg="purcellana">purcellana</tp:taxon-name-part></tp:taxon-name></italic>, and <italic><tp:taxon-name><tp:taxon-name-part taxon-name-part-type="genus" reg="Paucibranchia">P.</tp:taxon-name-part></tp:taxon-name></italic> sp. 2 by the chaetiger on which the branchiae start (chaetiger 14–16 for <italic><tp:taxon-name><tp:taxon-name-part taxon-name-part-type="genus" reg="Paucibranchia">P.</tp:taxon-name-part><tp:taxon-name-part taxon-name-part-type="species" reg="glemareci">glemareci</tp:taxon-name-part></tp:taxon-name></italic> sp. nov. versus chaetiger 22 for <italic><tp:taxon-name><tp:taxon-name-part taxon-name-part-type="genus" reg="Paucibranchia">P.</tp:taxon-name-part><tp:taxon-name-part taxon-name-part-type="species" reg="gemmata">gemmata</tp:taxon-name-part></tp:taxon-name></italic>, chaetiger 10–12 for <italic><tp:taxon-name><tp:taxon-name-part taxon-name-part-type="genus" reg="Paucibranchia">P.</tp:taxon-name-part><tp:taxon-name-part taxon-name-part-type="species" reg="triantennata">triantennata</tp:taxon-name-part></tp:taxon-name></italic> and chaetiger 7 or 8 for the other five species) and from <italic><tp:taxon-name><tp:taxon-name-part taxon-name-part-type="genus" reg="Paucibranchia">P.</tp:taxon-name-part><tp:taxon-name-part taxon-name-part-type="species" reg="gathofi">gathofi</tp:taxon-name-part></tp:taxon-name></italic> by the chaetiger where subacicular hooks start (chaetiger 33–37 for <italic><tp:taxon-name><tp:taxon-name-part taxon-name-part-type="genus" reg="Paucibranchia">P.</tp:taxon-name-part><tp:taxon-name-part taxon-name-part-type="species" reg="glemareci">glemareci</tp:taxon-name-part></tp:taxon-name></italic> sp. nov. versus chaetiger 17–30 for <italic><tp:taxon-name><tp:taxon-name-part taxon-name-part-type="genus" reg="Paucibranchia">P.</tp:taxon-name-part><tp:taxon-name-part taxon-name-part-type="species" reg="gathofi">gathofi</tp:taxon-name-part></tp:taxon-name></italic>).</p><p><italic><tp:taxon-name><tp:taxon-name-part taxon-name-part-type="genus" reg="Paucibranchia">Paucibranchia</tp:taxon-name-part><tp:taxon-name-part taxon-name-part-type="species" reg="glemareci">glemareci</tp:taxon-name-part></tp:taxon-name></italic> sp. nov. may have been mistaken in the past for <italic><tp:taxon-name><tp:taxon-name-part taxon-name-part-type="genus" reg="Paucibranchia">P.</tp:taxon-name-part><tp:taxon-name-part taxon-name-part-type="species" reg="bellii">bellii</tp:taxon-name-part></tp:taxon-name></italic> (as <italic><tp:taxon-name><tp:taxon-name-part taxon-name-part-type="genus" reg="Marphysa">Marphysa</tp:taxon-name-part><tp:taxon-name-part taxon-name-part-type="species" reg="bellii">bellii</tp:taxon-name-part></tp:taxon-name></italic>), the only name for specimens with pectinate branchiae restricted to the anterior part of the body in the early literature (e.g. <xref ref-type="bibr" rid="B10">Fauvel 1923</xref>). Thus, old records of <italic><tp:taxon-name><tp:taxon-name-part taxon-name-part-type="genus" reg="Paucibranchia">P.</tp:taxon-name-part><tp:taxon-name-part taxon-name-part-type="species" reg="bellii">bellii</tp:taxon-name-part></tp:taxon-name></italic> from offshore area in the Bay of Biscay should be regarded as doubtful.</p></tp:treatment-sec><ref-list><ref id="B16"><mixed-citation xmlns:xlink="http://www.w3.org/1999/xlink" xlink:type="simple"><person-group><name name-style="western"><surname>Katsiaras</surname><given-names>N</given-names></name><name name-style="western"><surname>Simboura</surname><given-names>N</given-names></name><name name-style="western"><surname>Koutsoubas</surname><given-names>D</given-names></name></person-group> (<year>2014</year>) <article-title>The rare subgroup C1 of <italic><tp:taxon-name><tp:taxon-name-part taxon-name-part-type="genus">Marphysa</tp:taxon-name-part></tp:taxon-name></italic> (<tp:taxon-name><tp:taxon-name-part taxon-name-part-type="class">Polychaeta</tp:taxon-name-part></tp:taxon-name>, <tp:taxon-name><tp:taxon-name-part taxon-name-part-type="family">Eunicidae</tp:taxon-name-part></tp:taxon-name>): re-description of species and first records in the Mediterranean Sea.</article-title><source>Zootaxa</source><volume>3873</volume>(<issue>3</issue>): <fpage>201</fpage>–<lpage>217</lpage>. <ext-link xlink:href="10.11646/zootaxa.3873.3.1" ext-link-type="doi" xlink:type="simple">https://doi.org/10.11646/zootaxa.3873.3.1</ext-link></mixed-citation></ref><ref id="B15"><mixed-citation xmlns:xlink="http://www.w3.org/1999/xlink" xlink:type="simple"><person-group><name name-style="western"><surname>Katsiaras</surname><given-names>N</given-names></name></person-group> (<year>2021</year>) Biodiversity of benthic communities on coastal ecosystems, with a focus on biogenic habitats. PhD Thesis, University of the Aegean, Mytilene, Lesvos Island, Greece. <ext-link xlink:href="10.12681/eadd/50831" ext-link-type="doi" xlink:type="simple">https://doi.org/10.12681/eadd/50831</ext-link></mixed-citation></ref><ref id="B39"><mixed-citation xmlns:xlink="http://www.w3.org/1999/xlink" xlink:type="simple"><person-group><name name-style="western"><surname>Rousou</surname><given-names>M</given-names></name><name name-style="western"><surname>Langeneck</surname><given-names>J</given-names></name><name name-style="western"><surname>Apserou</surname><given-names>C</given-names></name><name name-style="western"><surname>Arvanitidis</surname><given-names>C</given-names></name><name name-style="western"><surname>Charalambous</surname><given-names>S</given-names></name><name name-style="western"><surname>Chrysanthou</surname><given-names>K</given-names></name><name name-style="western"><surname>Constantinides</surname><given-names>G</given-names></name><name name-style="western"><surname>Dimitriou</surname><given-names>PD</given-names></name><name name-style="western"><surname>García Gómez</surname><given-names>SC</given-names></name><name name-style="western"><surname>Hadjieftychiou</surname><given-names>SI</given-names></name><name name-style="western"><surname>Katsiaras</surname><given-names>N</given-names></name><name name-style="western"><surname>Kleitou</surname><given-names>P</given-names></name><name name-style="western"><surname>Kletou</surname><given-names>D</given-names></name><name name-style="western"><surname>Küpper</surname><given-names>FC</given-names></name><name name-style="western"><surname>Louizidou</surname><given-names>P</given-names></name><name name-style="western"><surname>Martins</surname><given-names>R</given-names></name><name name-style="western"><surname>Moraitis</surname><given-names>ML</given-names></name><name name-style="western"><surname>Papageorgiou</surname><given-names>N</given-names></name><name name-style="western"><surname>Papatheodoulou</surname><given-names>M</given-names></name><name name-style="western"><surname>Petrou</surname><given-names>A</given-names></name><name name-style="western"><surname>Xevgenos</surname><given-names>D</given-names></name><name name-style="western"><surname>Vasiliades</surname><given-names>L</given-names></name><name name-style="western"><surname>Voultsiadou</surname><given-names>E</given-names></name><name name-style="western"><surname>Chintiroglou</surname><given-names>CC</given-names></name><name name-style="western"><surname>Castelli</surname><given-names>A</given-names></name></person-group> (<year>2023</year>) <article-title>Polychaetes (<tp:taxon-name><tp:taxon-name-part taxon-name-part-type="phylum">Annelida</tp:taxon-name-part></tp:taxon-name>) of Cyprus (Eastern Mediterranean Sea): an updated and annotated checklist including new distribution records.</article-title><source>Diversity</source><volume>15</volume>(<issue>8</issue>): <fpage>941</fpage>. <ext-link xlink:href="10.3390/d15080941" ext-link-type="doi" xlink:type="simple">https://doi.org/10.3390/d15080941</ext-link></mixed-citation></ref><ref id="B19"><mixed-citation xmlns:xlink="http://www.w3.org/1999/xlink" xlink:type="simple"><person-group><name name-style="western"><surname>Langeneck</surname><given-names>J</given-names></name><name name-style="western"><surname>Bertasi</surname><given-names>F</given-names></name><name name-style="western"><surname>Grossi</surname><given-names>L</given-names></name><name name-style="western"><surname>Lefons</surname><given-names>F</given-names></name><name name-style="western"><surname>Vani</surname><given-names>D</given-names></name><name name-style="western"><surname>Verni</surname><given-names>S</given-names></name><name name-style="western"><surname>Musco</surname><given-names>L</given-names></name><name name-style="western"><surname>Castelli</surname><given-names>A</given-names></name></person-group> (<year>2024</year>) <article-title>New records of one cryptogenic and two questionable alien species of polychaetes (<tp:taxon-name><tp:taxon-name-part taxon-name-part-type="phylum">Annelida</tp:taxon-name-part></tp:taxon-name>) in Italian waters.</article-title><source>Acta Adriatica</source><volume>65</volume>(<issue>2</issue>): <fpage>153</fpage>–<lpage>168</lpage>. <ext-link xlink:href="10.32582/aa.65.2.3" ext-link-type="doi" xlink:type="simple">https://doi.org/10.32582/aa.65.2.3</ext-link></mixed-citation></ref><ref id="B31"><mixed-citation xmlns:xlink="http://www.w3.org/1999/xlink" xlink:type="simple"><person-group><name name-style="western"><surname>Molina-Acevedo</surname><given-names>IC</given-names></name></person-group> (<year>2018</year>) <article-title>Morphological revision of the subgroup 1 Fauchald, 1970 of <italic><tp:taxon-name><tp:taxon-name-part taxon-name-part-type="genus">Marphysa</tp:taxon-name-part></tp:taxon-name></italic> de Quatrefages, 1865 (<tp:taxon-name><tp:taxon-name-part taxon-name-part-type="family">Eunicidae</tp:taxon-name-part></tp:taxon-name>: <tp:taxon-name><tp:taxon-name-part taxon-name-part-type="class">Polychaeta</tp:taxon-name-part></tp:taxon-name>).</article-title><source>Zootaxa</source><volume>4480</volume>(<issue>1</issue>): <fpage>1</fpage>–<lpage>125</lpage>. <ext-link xlink:href="10.11646/zootaxa.4480.1.1" ext-link-type="doi" xlink:type="simple">https://doi.org/10.11646/zootaxa.4480.1.1</ext-link></mixed-citation></ref><ref id="B10"><mixed-citation xmlns:xlink="http://www.w3.org/1999/xlink" xlink:type="simple"><person-group><name name-style="western"><surname>Fauvel</surname><given-names>P</given-names></name></person-group> (<year>1923</year>) <source>Polychètes errantes. Faune de France 5.</source><publisher-name>Librairie de la Faculté des Sciences</publisher-name>, <publisher-loc>Paris</publisher-loc>, <size units="page">488 pp</size>. <ext-link xlink:href="https://archive.org/details/FauneDeFrance5" ext-link-type="uri" xlink:type="simple">https://archive.org/details/FauneDeFrance5</ext-link></mixed-citation></ref></ref-list></tp:taxon-treatment>
