# Supplementary material for: ﻿Paucibranchiaglemareci sp. nov. (Annelida, Eunicidae), a new species from the French Atlantic continental shelf
Source: Zookeys. 2025 Mar 18;1232:187–203. doi: 10.3897/zookeys.1232.143944 (PMC11937901; doi:10.3897/zookeys.1232.143944)
Supplement: Supplementary material 1 — Metadata of specimens examined in the study [file zookeys-1232-187_article-143944__-s001.csv]

1	Specimens/Taxa group A (core/source species)
2	Preserved specimen	Type status	Associated sequences	Taxon name/MOTU	Location
3	Specimen code (InstCode and/or CollCode + Catalogue #)		COI		Geolocation name / locality	Latitude	Longitude	Depth
4	MNHN-IA 2000-2112	Holotype		Paucibranchia glemareci	Bay of Biscay / Grande Vasière	46.800° N	-3.750° E	128 m
	MNHN-IA 2000-2113	Paratype		Paucibranchia glemareci	Bay of Biscay / Grande Vasière	46.800° N	-3.750° E	128 m
	MNHN-IA 2000-2114	Paratype		Paucibranchia glemareci	Bay of Biscay / Grande Vasière	46.800° N	-3.750° E	128 m
	AM W.55320	Paratype		Paucibranchia glemareci	Bay of Biscay / Grande Vasière	46.800° N	-3.750° E	128 m
	MNHN-IA 2000-2115	Paratype		Paucibranchia glemareci	Bay of Biscay / Grande Vasière	47.116° N	-3.910° E	116 m
	MNHN-IA 2000-2116	Paratype		Paucibranchia glemareci	Bay of Biscay / Grande Vasière	46.940° N	-3.480° E	109 m
	MNHN-IA 2000-2117	Paratype		Paucibranchia glemareci	Bay of Biscay / Grande Vasière	47.150° N	-3.587° E	101 m
	AM W.55323	Paratype		Paucibranchia glemareci	Bay of Biscay / Grande Vasière	47.150° N	-3.587° E	101 m
	SMA NL298	Non-type	GenBank no: PV021094	Paucibranchia glemareci	Bay of Biscay / Grande Vasière	47.514° N	-4.540° E	112 m
	SMA NL194	Non-type	GenBank no: PV019095	Paucibranchia bellii	Morlay Bay / Pierre Noire	48.708° N	-3.866° E	17 m
	SMA NL192	Non-type	GenBank no: PV019094	Paucibranchia bellii	Brignogan	48.673° N	-4.321° E	0 m
	SMA NL183	Non-type	GenBank no: PV019092	Paucibranchia bellii	Brignogan	48.673° N	-4.321° E	0 m
	SMA NL185	Non-type	GenBank no: PV019093	Paucibranchia bellii	Brest harbour	48.378° N	-4.488° E	5 m
